# Supplementary material for: Seasonal and Environmental Determinants of Maternal and Neonatal Vitamin D Status: A Cross-Sectional Observational Cohort Study in Urban Greece
Source: Healthcare (Basel). 2025 Oct 13;13(20):2568. doi: 10.3390/healthcare13202568 (PMC12563419; doi:10.3390/healthcare13202568)
Supplement: Supplementary file 1 [file healthcare-13-02568-s001.zip]

Archive with 3 entries (3 files):
- Supplementary file Supplementary Methods.pdf
- Supplementary Table S1 STROBE Statement Checklist.pdf
- Supplementary Table S2 Full Multivariable Regression Outputs.pdf
